# Supplementary material for: CellMixS: quantifying and visualizing batch effects in single-cell RNA-seq data
Source: Life Sci Alliance. 2021 Mar 23;4(6):e202001004. doi: 10.26508/lsa.202001004 (PMC7994321; doi:10.26508/lsa.202001004)
Supplement: Supplementary file 2 [file LSA-2020-01004_Supplemental_Data_1.xlsx]

## Sheet: CellMixS_packages
Software used in: CellMixS: quantifying and visualizing batch effects in single cell RNA-seq data
Software	Version
Snakemake	2000-06-05
R	2001-06-03
Benchmark Mixing metrics			Batch characterization and simulation
R package	Version		R package	Version
Biobase	2.46.0		AnnotationFilter	1.10.0
BiocGenerics	0.32.0		BH	1.72.0-3
BiocNeighbors	1.4.2		Biobase	2.46.0
BiocParallel	1.20.1		BiocFileCache	1.10.2
BiocSingular	1.2.2		BiocGenerics	0.32.0
BiocVersion	3.10.1		BiocManager	1.30.10
ComplexHeatmap	2.2.0		BiocNeighbors	1.4.2
DelayedArray	0.12.2		BiocParallel	1.20.1
DelayedMatrixStats	1.8.0		BiocSingular	1.2.2
GenomeInfoDb	1.22.0		BiocVersion	3.10.1
GenomeInfoDbData	1.2.2		Biostrings	2.54.0
GenomicRanges	1.38.0		CAMERA	1.42.0
HDF5Array	1.14.3		Cairo	1.5-11
IRanges	2.20.2		CellBench	1.2.0
PCAtools	1.2.0		CellMixS	1.2.4
Rhdf5lib	1.8.0		ComplexHeatmap	2.2.0
S4Vectors	0.24.3		DBI	1.1.0
SingleCellExperiment	1.8.0		DESeq2	1.26.0
SummarizedExperiment	1.16.1		DEoptimR	1.0-8
XVector	0.26.0		DT	0.12
beachmat	2.2.1		DelayedArray	0.12.2
edgeR	3.28.1		DelayedMatrixStats	1.8.0
limma	3.42.2		EnsDb.Hsapiens.v8	6 2.99.0
rhdf5	2.30.1		FNN	1.1.3
scater	1.14.6		Formula	1.2-3
scran	1.14.6		GenomeInfoDb	1.22.0
zlibbioc	1.32.0		GenomeInfoDbData	1.2.2
CellMixS	1.5.1		GenomicAlignments	1.22.1
BH	1.72.0-3		GenomicFeatures	1.38.2
BiocManager	1.30.10		GenomicRanges	1.38.0
DEoptimR	1.0-8		GetoptLong	0.1.8
FNN	1.1.3		GlobalOptions	0.1.1
GetoptLong	0.1.8		HDF5Array	1.14.3
GlobalOptions	0.1.1		Hmisc	4.3-1
MASS	7.3-51.5		IRanges	2.20.2
Matrix	1.2-18		MALDIquant	1.19.3
R6	2.4.1		MSnbase	2.12.0
RANN	2.6.1		MassSpecWavelet	1.52.0
RColorBrewer	1.1-2		ProtGenerics	1.18.0
RCurl	1.98-1.1		R.methodsS3	1.8.0
Rcpp	1.0.3		R.oo	1.23.0
RcppAnnoy	0.0.16		R.utils	2.9.2
RcppArmadillo	0.9.850.1.0		R6	2.4.1
RcppHNSW	0.2.0		RANN	2.6.1
Rttf2pt1	1.3.8		RBGL	1.62.1
SuppDists	1.1-9.5		RColorBrewer	1.1-2
assertthat	0.2.1		RCurl	1.98-1.1
backports	1.1.5		ROCR	1.0-7
base64enc	0.1-3		RSQLite	2.2.0
bayesm	3.1-4		RSpectra	0.16-0
beeswarm	0.2.3		Rcpp	1.0.3
bitops	1.0-6		RcppAnnoy	0.0.16
callr	3.4.2		RcppArmadillo	0.9.850.1.0
circlize	0.4.9		RcppEigen	0.3.3.7.0
cli	2.0.2		RcppHNSW	0.2.0
clue	0.3-57		RcppParallel	5.0.0
cluster	2.1.0		RcppProgress	0.4.2
codetools	0.2-16		Rdpack	0.11-1
colorspace	1.4-1		Rhdf5lib	1.8.0
compositions	2.0-0		Rhtslib	1.18.1
corrplot	0.84		Rsamtools	2.2.3
cowplot	1.0.0		Rtsne	0.15
crayon	1.3.4		Rttf2pt1	1.3.8
desc	1.2.0		S4Vectors	0.24.3
digest	0.6.25		SDMTools	1.1-221.2
dplyr	0.8.5		Seurat	3.1.4
dqrng	0.2.1		SingleCellExperim	ent 1.8.0
ellipsis	0.3.0		SummarizedExperim	ent 1.16.1
evaluate	0.14		SuppDists	1.1-9.5
extrafont	0.17		TFisher	0.2.0
extrafontdb	1		TH.data	1.0-10
fansi	0.4.1		XML	3.99-0.3
farver	2.0.3		XVector	0.26.0
forcats	0.5.0		acepack	1.4.1
foreach	1.4.8		affy	1.64.0
formatR	1.7		affyio	1.56.0
futile.logger	1.4.3		annotate	1.64.0
futile.options	1.0.1		ape	5.3
gdtools	0.2.2		askpass	1.1
generics	0.0.2		assertthat	0.2.1
ggbeeswarm	0.6.0		backports	1.1.5
ggplot2	3.3.0		base64enc	0.1-3
ggpubr	0.2.5		bayesm	3.1-4
ggrepel	0.8.2		beachmat	2.2.1
ggridges	0.5.2		beeswarm	0.2.3
ggsci	2.9		bibtex	0.4.2.2
ggsignif	0.6.0		biomaRt	2.42.0
ggtern	3.3.0		bit	1.1-15.2
glue	1.3.1		bit64	0.9-7
gridExtra	2.3		bitops	1.0-6
gtable	0.3.0		blob	1.2.1
hexbin	1.28.1		brew	1.0-6
highr	0.8		caTools	1.18.0
hrbrthemes	0.8.0		callr	3.4.2
htmltools	0.4.0		checkmate	2.0.0
igraph	1.2.5		circlize	0.4.8
irlba	2.3.3		cli	2.0.2
isoband	0.2.0		clipr	0.7.0
iterators	1.0.12		clisymbols	1.2.0
jcolors	0.0.4		clue	0.3-57
jsonlite	1.6.1		colorRamps	2.3
jtools	2.1.0		colorspace	1.4-1
kSamples	1.2-9		commonmark	1.7
knitr	1.28		compositions	1.40-4
labeling	0.3		countsimQC	1.4.0
lambda.r	1.2.4		covr	3.5.0
latex2exp	0.4.0		cowplot	1.0.0
lattice	0.20-40		cpp11	0.2.2
lifecycle	0.2.0		crayon	1.3.4
locfit	1.5-9.1		crosstalk	1.0.0
magrittr	1.5		curl	4.3
markdown	1.1		data.table	1.12.8
matrixStats	0.55.0		dbplyr	1.4.2
mgcv	1.8-31		desc	1.2.0
mime	0.9		devtools	2.2.2
munsell	0.5.0		digest	0.6.25
nlme	3.1-145		doParallel	1.0.15
pander	0.6.3		dplyr	0.8.5
pillar	1.4.3		dqrng	0.2.1
pkgbuild	1.0.6		dynamicTreeCut	1.63-1
pkgconfig	2.0.3		edgeR	3.28.1
pkgload	1.0.2		ellipsis	0.3.0
plogr	0.2.0		energy	1.7-7
plyr	1.8.6		ensembldb	2.10.2
png	0.1-7		evaluate	0.14
polynom	1.4-0		extrafont	0.17
praise	1.0.0		extrafontdb	1
prettyunits	1.1.1		fansi	0.4.1
processx	3.4.2		farver	2.0.3
proto	1.0.0		fastmap	1.0.1
ps	1.3.2		fitdistrplus	1.0-14
purrr	0.3.3		foreach	1.4.8
reshape2	1.4.3		formatR	1.7
rjson	0.2.20		fs	1.3.2
rlang	0.4.5		futile.logger	1.4.3
rmarkdown	2.1		futile.options	1.0.1
robustbase	0.93-6		future	1.16.0
rprojroot	1.3-2		future.apply	1.4.0
rstudioapi	0.11		gbRd	0.4-11
rsvd	1.0.3		gdata	2.18.0
scales	1.1.0		gdtools	0.2.2
shape	1.4.4		genefilter	1.68.0
sitmo	2.0.1		geneplotter	1.64.0
snow	0.4-3		ggbeeswarm	0.6.0
statmod	1.4.34		ggplot2	3.3.0
stringi	1.4.6		ggrepel	0.8.2
stringr	1.4.0		ggridges	0.5.2
systemfonts	0.2.2		ggtern	3.3.0
tensorA	0.36.1		gh	1.1.0
testthat	2.3.2		git2r	0.26.1
tibble	2.1.3		globals	0.12.5
tictoc	1		glue	1.3.1
tidyr	1.0.2		gplots	3.0.3
tidyselect	1.0.0		graph	1.64.0
tinytex	0.2		gridExtra	2.3
utf8	1.1.4		gtable	0.3.0
vctrs	0.2.3		gtools	3.8.1
vipor	0.4.5		here	0.1
viridis	0.5.1		hexbin	1.28.1
viridisLite	0.3.0		highr	0.8
wesanderson	0.3.6		hms	0.5.3
withr	2.1.2		hrbrthemes	0.8.0
xfun	0.12		htmlTable	1.13.3
yaml	2.2.1		htmltools	0.4.0
kBET	0.99.6		htmlwidgets	1.5.1
lisi	1		httpuv	1.5.2
			httr	1.4.1
			ica	1.0-2
			igraph	1.2.4.2
			impute	1.60.0
			ini	0.3.1
			irlba	2.3.3
			isoband	0.2.0
			iterators	1.0.12
			jcolors	0.0.4
			jpeg	0.1-8.1
			jsonlite	1.6.1
			kSamples	1.2-9
			knitr	1.28
			labeling	0.3
			lambda.r	1.2.4
			later	1.0.0
			latex2exp	0.4.0
			latticeExtra	0.6-29
			lazyeval	0.2.2
			leiden	0.3.3
			lifecycle	0.2.0
			limma	3.42.2
			listarrays	0.3.1
			listenv	0.8.0
			lme4	1.1-21
			lmerTest	3.1-1
			lmtest	0.9-37
			locfit	1.5-9.1
			lsei	1.2-0
			lubridate	1.7.4
			magrittr	1.5
			markdown	1.1
			matrixStats	0.55.0
			memoise	1.1.0
			metap	1.3
			mime	0.9
			minqa	1.2.4
			mnormt	1.5-6
			multcomp	1.4-12
			multtest	2.42.0
			munsell	0.5.0
			mutoss	0.1-12
			mvtnorm	1.1-0
			mzID	1.24.0
			mzR	2.20.0
			ncdf4	1.17
			nloptr	1.2.2.1
			npsurv	0.4-0
			numDeriv	2016.8-1.1
			openssl	1.4.1
			patchwork	1.0.0
			pbapply	1.4-2
			pbkrtest	0.4-8.6
			pcaMethods	1.78.0
			pillar	1.4.3
			pkgbuild	1.0.6
			pkgconfig	2.0.3
			pkgload	1.0.2
			plogr	0.2.0
			plotly	4.9.2
			plotrix	3.7-7
			plyr	1.8.6
			png	0.1-7
			praise	1.0.0
			preprocessCore	1.48.0
			prettyunits	1.1.1
			processx	3.4.2
			progress	1.2.2
			promises	1.1.0
			proto	1.0.0
			ps	1.3.2
			purrr	0.3.3
			randtests	1
			rappdirs	0.3.1
			rcmdcheck	1.3.3
			readr	1.3.1
			remotes	2.1.1
			reshape2	1.4.3
			reticulate	1.14
			rex	1.1.2
			rhdf5	2.30.1
			rjson	0.2.20
			rlang	0.4.5
			rmarkdown	2.1
			robustbase	0.93-5
			roxygen2	7.1.0
			rprojroot	1.3-2
			rstudioapi	0.11
			rsvd	1.0.3
			rtracklayer	1.46.0
			rversions	2.0.1
			sandwich	2.5-1
			scales	1.1.0
			scater	1.14.6
			scran	1.14.6
			sctransform	0.2.1
			sessioninfo	1.1.1
			shape	1.4.4
			shiny	1.4.0.1
			sitmo	2.0.1
			sn	1.5-5
			snow	0.4-3
			sourcetools	0.1.7
			statmod	1.4.34
			stringi	1.4.6
			stringr	1.4.0
			sys	3.3
			systemfonts	0.3.2
			tensorA	0.36.1
			testthat	2.3.2
			tibble	2.1.3
			tidyr	1.0.2
			tidyselect	1.0.0
			tinytex	0.2
			tsne	0.1-3
			usethis	1.5.1
			utf8	1.1.4
			uwot	0.1.5
			variancePartition	1.16.1
			vctrs	0.2.4
			vipor	0.4.5
			viridis	0.5.1
			viridisLite	0.3.0
			vsn	3.54.0
			waveslim	1.7.5.2
			whisker	0.4
			withr	2.1.2
			xcms	3.8.2
			xfun	0.12
			xml2	1.2.5
			xopen	1.0.0
			xtable	1.8-4
			yaml	2.2.1
			zeallot	0.1.0
			zlibbioc	1.32.0
			zoo	1.8-7
			AnnotationDbi	1.48.0
